# Supplementary material for: River capture in the middle reaches of the palaeo-Yarlung Zangbo River
Source: R Soc Open Sci. 2020 Apr 29;7(4):191753. doi: 10.1098/rsos.191753 (PMC7211881; doi:10.1098/rsos.191753)
Supplement: River network flow direction [file rsos191753supp1.xlsx]

## Sheet: Sheet1
River section	Riverbank	River number	Direction of the tributaries into mainstream	River section	Riverbank	River number	Direction of the tributaries into mainstream
Upper reaches of Jiacha Gorge	left bank	1	consequent	Lower reaches of Jiacha Gorge	left bank	32	consequent
		2	vertical			33	consequent
		3	reverse			34	consequent
		4	reverse			35	consequent
		5	reverse			36	reverse
		6	reverse			37	reverse
		7	reverse			38	consequent
		8	reverse			39	consequent
		9	consequent
		10	vertical		right bank	40	consequent
		11	reverse			41	consequent
		12	reverse			42	consequent
		13	reverse			43	reverse
		14	consequent			44	consequent
		15	consequent			45	consequent
		16	vertical			46	consequent
		17	reverse			47	consequent
		18	reverse			48	consequent
		19	vertical			49	consequent
		20	reverse			50	consequent
		21	reverse			51	consequent
		22	reverse
		31	reverse
	right bank	23	reverse
		24	reverse
		25	reverse
		26	reverse
		27	reverse
		28	reverse
		29	reverse
		30	reverse
