# Supplementary material for: River capture in the middle reaches of the palaeo-Yarlung Zangbo River
Source: R Soc Open Sci. 2020 Apr 29;7(4):191753. doi: 10.1098/rsos.191753 (PMC7211881; doi:10.1098/rsos.191753)
Supplement: Planation surface and valley shoulder elevation in different parts of the middle reaches of YZR [file rsos191753supp2.xlsx]

## Sheet: Sheet1
	Planation Surface		Valley Shoulder
	Left bank	Right bank	Left bank	Right bank
a-a'	4030	4095	3850	3795
b-b'	3950	3948		3752
c-c'	3943	3857	3670	3708
d-d'	4287	4061	3791	3825
e-e'	4206	4066	3795	3841
f-f'	4337	4089	3721	3803
